# Supplementary material for: Electrically Induced Sensory Trick in a Patient with Musician’s Dystonia: A Case Report
Source: Brain Sci. 2023 Jan 29;13(2):223. doi: 10.3390/brainsci13020223 (PMC9954457; doi:10.3390/brainsci13020223)
Supplement: Supplementary file 1 [file brainsci-13-00223-s001.zip]

Archive with 1 entries (1 files):
- brainsci-2158661-supplementary.mp4
